# Supplementary material for: Construction of Mycoplasma hyopneumoniae P97 Null Mutants
Source: Front Microbiol. 2021 Apr 22;12:518791. doi: 10.3389/fmicb.2021.518791 (PMC8101707; doi:10.3389/fmicb.2021.518791)
Supplement: Supplementary file 2 [file Table_2.XLSX]

## Sheet: Cilia binding RAW Data
	test1	test2	test3	bkg	bkg	bkg avg	test avg	test avg-bkg avg
wt	2.637	2.619	2.453	1.106	1.323	1.2145	2.56967	1.35517
ds	1.545	1.458	1.571	1.13	1.234	1.182	1.52467	0.342667
L	1.954	1.644	1.571	1.282	1.282	1.282	1.723	0.441
ss	1.876	1.812	1.828	1.414	1.514	1.464	1.83867	0.374667
wt	2.649	2.209	2.319	1.213	1.401	1.307	2.39233	1.08533
ds	1.978	1.711	1.701	1.574	1.13	1.352	1.79667	0.444667
L	1.899	1.805	1.766	1.453	1.323	1.388	1.82333	0.435333
ss	1.622	1.468	1.602	1.344	1.278	1.311	1.564	0.253
wt	1.422	1.4345	1.404	0.9945	1.2385	1.1165	1.42017	0.303667
ds	0.3305	0.7635	0.2535	0.4965	0.3565	0.4265	0.449167	0.0226667
L	0.7395	0.6845	0.4295	0.5905	0.3565	0.4735	0.617833	0.144333
ss	0.6615	0.4075	0.5975	0.2535	0.6135	0.3875	0.5555	0.168
		test 1	test 2	test 3
	wt	1.355	1.085	0.3036
	ds	0.342	0.444	0.0226
	L	0.441	0.435	0.1443
	ss	0.374	0.253	0.168

## Sheet: ANOVA
Source	DF	Sum of Squares	Mean Square	F Value	Pr > F
Model	3	2.70199	0.900662	32.24	<.0001
Error	20	0.57653	0.0288265
Corrected Total	23	3.28517

## Sheet: PK15 RAW Data
n	trt grp	plate	rep	count	Corrected values
1	232	1	1	28000000	74.0740740740741
2	232	1	2	1600000	4.23280423280423
3	232	1	3	700000	1.85185185185185
4	232	2	1	18900000	50
5	232	2	2	22300000	58.994708994709
6	232	2	3	96000000	253.968253968254
7	232	3	1	89000000	235.449735449735		Column F indicates bacterial counts divided by input bacteria
8	232	3	2	73000000	193.121693121693
9	232	3	3	85000000	224.867724867725
10	ds	1	1	11000000	5
11	ds	1	2	12000000	5.45454545454545
12	ds	1	3	4000000	1.81818181818182
13	ds	2	1	12000000	5.45454545454545
14	ds	2	2	9000000	4.09090909090909
15	ds	2	3	7000000	3.18181818181818
16	ds	3	1	16000000	7.27272727272727
17	ds	3	2	18000000	8.18181818181818
18	ds	3	3	14000000	6.36363636363636
19	lds	1	1	14000000	10.7692307692308
20	lds	1	2	11000000	8.46153846153846
21	lds	1	3	21000000	16.1538461538462
22	lds	2	1	11000000	8.46153846153846
23	lds	2	2	13000000	10
24	lds	2	3	15000000	11.5384615384615
25	lds	3	1	12000000	9.23076923076923
26	lds	3	2	17000000	13.0769230769231
27	lds	3	3	21000000	16.1538461538462
28	ss	1	1	8000000	2.66666666666667
29	ss	1	2	16000000	5.33333333333333
30	ss	1	3	24000000	8
31	ss	2	1	21000000	7
32	ss	2	2	18000000	6
33	ss	2	3	12000000	4
34	ss	3	1	32000000	10.6666666666667
35	ss	3	2	31000000	10.3333333333333
36	ss	3	3	41000000	13.6666666666667
